# Supplementary material for: Genetic insights into foveal morphology and its associations with pigmentation and age-related macular degeneration
Source: medRxiv. 2025 Jun 28:2025.06.27.25330434. Preprint. [Version 1] doi: 10.1101/2025.06.27.25330434 (PMC12262746; doi:10.1101/2025.06.27.25330434)
Supplement: Supplement 1 [file media-1.zip]

Archive with 2 entries (2 files):
- BIORXIV-2025-661792_suppl-dataset.xlsx
- __MACOSX/._BIORXIV-2025-661792_suppl-dataset.xlsx
