# Supplementary material for: Genetic insights into foveal morphology and its associations with pigmentation and age-related macular degeneration
Source: medRxiv. 2025 Jun 28:2025.06.27.25330434. Preprint. [Version 1] doi: 10.1101/2025.06.27.25330434 (PMC12262746; doi:10.1101/2025.06.27.25330434)
Supplement: Supplement 1 [file media-1.zip › BIORXIV-2025-661792_suppl-dataset.xlsx]

## Sheet: pit_volume
Supplementary Dataset S1a. Fine-mapped genetic association signals for foveal pit volume after conditional analysis using GCTA-COJO (conditional and joint multiple-variant analysis)
Chromosome	variant rsID	bp	effect allele	allele frequency	b	se	p-value	bJ	bJ_se	pJ	LD_r	key gene(s)	variant present in GWAS Catalog (accessed 06/2025)	variant previously associated with retinal traits in GWAS Catalog (accessed 06/2025)	variant previously associated with foveal/macular traits in GWAS Catalog (accessed 06/2025)	gene present in GWAS Catalog (accessed 06/2025)	gene previously associated with retinal phenotypes in GWAS Catalog (accessed 06/2025)	gene previously associated with foveal/macular phenotypes in GWAS Catalog (accessed 06/2025)
17	rs6420484	79612397	G	0.645766	0.167165	0.007623	1.37e-106	0.167165	0.00768688	7.41e-105	0	TSPAN10,NPLOC4	yes	no	no	yes	yes	yes
9	rs9298817	21576591	C	0.661492	-0.127122	0.007642	3.91e-62	-0.127122	0.007678	1.43e-61	0	MIR31HG	yes	yes	no	yes	yes	yes
11	rs1042602	88911696	A	0.372124	-0.12111	0.007523	2.61e-58	-0.12111	0.00755654	8.26e-58	0	TYR	yes	yes	yes	yes	yes	yes
3	rs11708067	123065778	G	0.242078	-0.13407	0.008481	2.73e-56	-0.13407	0.00851738	7.95e-56	0	ADCY5	yes	no	no	yes	no	no
5	5_87846165_GA_G	87846165	G	0.076088	-0.207904	0.013801	2.78e-51	-0.198764	0.0139236	3.12e-46	0.100608	LINC00461	no	no	no	yes	yes	yes
12	rs11051145	31050201	T	0.163405	-0.141426	0.009895	2.43e-46	-0.141426	0.00993012	5.02e-46	0	TSPAN11	no	no	no	yes	no	no
13	rs1493523	44345614	T	0.679032	-0.097815	0.007736	1.21e-36	-0.097815	0.00775688	1.86e-36	0	ENOX1	no	no	no	yes	no	no
9	rs1512381	8635810	C	0.202477	0.113338	0.009009	2.7e-36	0.113338	0.00903319	4.14e-36	0	PTPRD	no	no	no	yes	no	no
4	rs7660386	187688114	G	0.266837	-0.089325	0.008207	1.37e-27	-0.0969711	0.00824911	6.63e-32	0	-	no	no	no	na	na	na
12	rs10841116	19094335	G	0.682557	-0.082254	0.007806	5.82e-26	-0.082254	0.00782075	7.18e-26	0	CAPZA3,RPL7P6	yes	yes	no	yes	no	no
18	rs7229033	57122611	A	0.512253	-0.080715	0.007286	1.6e-28	-0.0767142	0.0073148	9.86e-26	0	CCBE1	no	no	no	yes	no	no
15	rs1800407	28230318	T	0.081849	-0.136309	0.013179	4.51e-25	-0.136309	0.0132027	5.47e-25	0	OCA2	yes	yes	yes	yes	yes	yes
14	rs10136535	59788442	G	0.194518	0.087891	0.009148	7.42e-22	0.087891	0.00916224	8.58e-22	0	DAAM1	no	no	no	yes	no	no
4	rs10002129	187602964	T	0.835337	-0.095875	0.009841	1.99e-22	-0.0939677	0.00991942	2.72e-21	0.102719	FAT1	no	no	no	yes	yes	yes
15	rs4843111	86351506	T	0.687566	0.077586	0.007794	2.41e-23	0.0713403	0.00786047	1.13e-19	0	-	no	no	no	na	na	na
18	rs28774981	56936000	A	0.283193	0.078797	0.008139	3.62e-22	0.0735981	0.00816726	2.04e-19	-0.0610851	RAX	no	no	no	yes	no	no
2	rs2867177	55624520	T	0.31087	-0.066015	0.007824	3.24e-17	-0.066015	0.00783336	3.53e-17	0	CCDC88A	yes	yes	no	yes	no	no
11	11_31696816_CT_C	31696816	C	0.318662	-0.067154	0.007993	4.4e-17	-0.067154	0.00800303	4.82e-17	0	ELP4	no	no	no	yes	no	no
2	rs17816356	134326085	A	0.050778	-0.1363	0.016495	1.42e-16	-0.1363	0.0165139	1.54e-16	0	NCKAP5,RN7SKP93	yes	yes	no	yes	no	no
13	rs11423434	111941012	AT	0.397728	0.060291	0.007411	4.11e-16	0.060291	0.00741926	4.43e-16	0	ARHGEF7	no	no	no	yes	yes	yes
14	rs4899502	74669893	A	0.690019	0.061573	0.007824	3.55e-15	0.0624403	0.00783294	1.57e-15	0	LIN52,VSX2	yes	no	no	yes	yes	yes
10	rs35357127	94737027	GA	0.263052	0.064322	0.008211	4.74e-15	0.064322	0.00821942	5.05e-15	0	EXOC6	no	no	no	yes	no	no
14	rs4903064	73279420	C	0.233259	0.064598	0.008584	5.26e-14	0.0655916	0.00859308	2.29e-14	-0.0145516	DPF3	yes	yes	no	yes	no	no
4	rs60493511	187608240	A	0.050033	-0.129782	0.01663	5.99e-15	-0.127348	0.0167643	3.05e-14	-0.0634688	FAT1	no	no	no	yes	yes	yes
6	rs9383051	15375564	A	0.392751	0.055834	0.007362	3.35e-14	0.055834	0.00736899	3.54e-14	0	JARID2	no	no	no	yes	no	no
2	rs6756488	159660277	A	0.317384	-0.057149	0.007753	1.69e-13	-0.057149	0.00776	1.78e-13	0	DAPL1	yes	yes	no	yes	no	no
11	rs12791393	120058902	T	0.304768	-0.057005	0.007908	5.66e-13	-0.057005	0.00791494	5.92e-13	0	TRIM29,OAF	yes	yes	no	yes	no	no
11	rs77148013	69304648	T	0.154817	0.071936	0.01007	9.09e-13	0.071936	0.0100787	9.51e-13	0	CCND1	no	no	no	yes	no	no
5	rs1239274	39010209	G	0.428568	0.051644	0.007322	1.75e-12	0.051644	0.00732809	1.82e-12	0	RICTOR	no	no	no	yes	no	no
3	rs1450343	150171254	T	0.75741	0.059662	0.008466	1.82e-12	0.059662	0.00847305	1.9e-12	0	TSC22D2	no	no	no	yes	yes	yes
15	rs338509	86223954	A	0.311652	0.062113	0.007821	1.99e-15	0.0537806	0.00788292	8.95e-12	0.116718	AKAP13	no	no	no	yes	no	no
12	rs55971426	96204536	G	0.189342	0.062719	0.009245	1.17e-11	0.062719	0.00925209	1.21e-11	0	LINC02410,SNRPF-DT	yes	no	yes	yes	yes	yes
8	rs2704035	70404947	C	0.337401	0.052329	0.007725	1.25e-11	0.052329	0.00773101	1.3e-11	0	SULF1,LINC01603	yes	no	no	yes	no	no
8	rs1019904	61978344	C	0.305129	-0.052917	0.007862	1.69e-11	-0.052917	0.00786793	1.75e-11	0	CLVS1	no	no	no	yes	no	no
1	rs568970513	41754614	CT	0.223616	0.060256	0.008955	1.71e-11	0.060256	0.00896217	1.78e-11	0	-	no	no	no	na	na	na
12	12_109844270_CT_C	109844270	C	0.456065	0.048706	0.007275	2.16e-11	0.048706	0.00728044	2.23e-11	0	MYO1H	no	no	no	yes	no	no
13	rs7996082	80837976	T	0.310392	-0.053019	0.00794	2.43e-11	-0.053019	0.00794607	2.52e-11	0	SPRY2,LINC01080	yes	yes	no	yes	no	no
5	rs13163173	87943620	A	0.156807	-0.080297	0.009907	5.27e-16	-0.0662452	0.00996654	3e-11	0	MIR9-2HG	yes	no	no	yes	yes	yes
5	rs6452875	89466182	A	0.185772	0.061408	0.009344	4.97e-11	0.061408	0.00935076	5.13e-11	0	LINC01339	yes	yes	no	yes	no	no
6	rs1565655	150932594	T	0.669346	-0.049711	0.007679	9.57e-11	-0.049711	0.00768432	9.86e-11	0	PLEKHG1	no	no	no	yes	no	no
13	rs79363092	58906417	A	0.107563	0.075984	0.01175	1e-10	0.075984	0.0117583	1.03e-10	0	-	no	no	no	na	na	na
1	rs2128416	10700448	C	0.147885	-0.069205	0.010703	1.01e-10	-0.069205	0.0107112	1.04e-10	0	CASZ1	yes	yes	no	yes	no	no
1	rs2027077	183073453	C	0.429877	-0.047027	0.007314	1.28e-10	-0.047027	0.00731902	1.32e-10	0	LAMC1	yes	no	no	yes	no	no
1	1_214163973_CAG_C	214163973	C	0.560222	-0.047278	0.007414	1.81e-10	-0.047278	0.00741917	1.86e-10	0	PROX1	no	no	no	yes	yes	yes
6	rs4710778	170570375	T	0.226439	-0.055384	0.008717	2.1e-10	-0.055384	0.00872293	2.16e-10	0	RP5-1086L22.1	no	no	no	na	na	na
4	rs17039680	109956798	G	0.156943	0.06132	0.009978	7.97e-10	0.06132	0.00998428	8.17e-10	0	COL25A1	no	no	no	yes	no	no
17	rs17718938	68673105	A	0.119026	0.069059	0.011338	1.12e-09	0.069059	0.0113452	1.15e-09	0	-	no	no	no	na	na	na
4	rs35901985	186580062	G	0.179182	-0.057744	0.009457	1.02e-09	-0.0572877	0.00946417	1.42e-09	0.00485689	SORBS2	yes	no	no	yes	no	no
1	rs7522227	3748085	G	0.704815	-0.047606	0.007918	1.83e-09	-0.047606	0.00792271	1.87e-09	0	CEP104	no	no	no	yes	no	no
2	rs1878080	48293603	C	0.255656	0.049367	0.008284	2.53e-09	0.049367	0.00828885	2.59e-09	0	RN7SKP224,VN1R18P	yes	yes	no	yes	yes	yes
5	rs72838326	167723152	T	0.106292	-0.070533	0.011897	3.05e-09	-0.070533	0.0119041	3.12e-09	0	WWC1	yes	no	no	yes	no	no
16	rs10653241	55316797	AGAG	0.193822	-0.054108	0.009189	3.9e-09	-0.054108	0.0091943	3.98e-09	0	RP11-26L20.3	no	no	no	na	na	na
10	rs1687694	17013192	A	0.362002	0.043847	0.007519	5.49e-09	0.043847	0.00752321	5.6e-09	0	CUBN	no	no	no	yes	no	no
17	rs1285293	77924776	T	0.366279	0.043359	0.007485	6.92e-09	0.043359	0.00748911	7.06e-09	0	TBC1D16	no	no	no	yes	no	no
8	rs17469961	18961067	G	0.161818	-0.056526	0.009818	8.54e-09	-0.056526	0.00982336	8.7e-09	0	RP11-1080G15.2	no	no	no	na	na	na
7	rs77556056	17720693	A	0.10185	-0.069681	0.012131	9.24e-09	-0.069681	0.0121378	9.42e-09	0	-	no	no	no	na	na	na
9	rs10818817	126170384	C	0.299537	-0.045402	0.007931	1.04e-08	-0.045402	0.00793532	1.06e-08	0	DENND1A	no	no	no	yes	yes	yes
9	9_140274459_C_T	140274459	T	0.097282	-0.069901	0.012223	1.07e-08	-0.069901	0.0122296	1.09e-08	0	EXD3	no	no	no	yes	no	no
17	rs7225933	48916411	A	0.706776	-0.045434	0.00803	1.53e-08	-0.045434	0.00803432	1.56e-08	0	WFIKKN2	no	no	no	yes	no	no
9	rs7851838	20031830	G	0.555396	0.041317	0.007312	1.6e-08	0.041317	0.00731588	1.63e-08	0	-	no	no	no	na	na	na
8	rs35399547	57075473	C	0.146872	0.057033	0.010305	3.12e-08	0.057033	0.0103103	3.17e-08	0	PLAG1	yes	no	no	yes	no	no
2	rs2691106	37111045	A	0.557388	0.040091	0.007305	4.06e-08	0.040091	0.00730864	4.12e-08	0	STRN	no	no	no	yes	no	no
10	rs11200930	85988326	G	0.28458	0.043848	0.008017	4.52e-08	0.043848	0.00802094	4.59e-08	0	-	no	no	no	na	na	na
20	rs60295759	18047003	T	0.076811	-0.075454	0.013802	4.58e-08	-0.075454	0.013809	4.65e-08	0	RP4-726N1.2	no	no	no	na	na	na

## Sheet: rim_radius
Supplementary Dataset S1b. Fine-mapped genetic association signals for fovel rim radius after conditional analysis using GCTA-COJO (conditional and joint multiple-variant analysis)
Chromosome	variant rsID	bp	effect allele	allele frequency	b	se	p-value	bJ	bJ_se	pJ	LD_r	key gene(s)	variant present in GWAS Catalog (accessed 06/2025)	variant previously associated with retinal traits in GWAS Catalog (accessed 06/2025)	variant previously associated with foveal/macular traits in GWAS Catalog (accessed 06/2025)	gene present in GWAS Catalog (accessed 06/2025)	gene previously associated with retinal phenotypes in GWAS Catalog (accessed 06/2025)	gene previously associated with foveal/macular phenotypes in GWAS Catalog (accessed 06/2025)
3	rs11708067	123065778	G	0.242078	-0.01443	0.000818	1.2e-69	-0.01443	0.000822391	6.34e-69	0	ADCY5	yes	no	no	yes	yes	no
17	rs6420484	79612397	G	0.645766	0.011945	0.000733	1.05e-59	0.011945	0.000736356	3.54e-59	0	TSPAN10,NPLOC4	yes	no	no	yes	yes	yes
9	rs7020703	8632149	G	0.215018	0.011019	0.000857	7.79e-38	0.011019	0.000859452	1.25e-37	0	PTPRD	yes	yes	no	yes	yes	no
4	rs67138036	187683202	T	0.264366	-0.009447	0.000796	1.73e-32	-0.0101815	0.00080044	4.58e-37	0	FAT1,MRPS36P2	yes	yes	no	yes	yes	yes
5	5_87846165_GA_G	87846165	G	0.076088	-0.015383	0.00133	6.12e-31	-0.0157474	0.00133444	3.87e-32	-0.0458909	LINC00461	no	no	no	yes	yes	yes
13	rs9525830	44304458	C	0.32114	0.008751	0.000745	7.38e-32	0.008751	0.000746733	1.02e-31	0	ENOX1	yes	yes	no	yes	yes	no
14	rs9635236	59699357	G	0.196993	0.009491	0.000879	3.54e-27	0.0098691	0.000881566	4.32e-29	0.0434249	DAAM1	no	no	no	yes	yes	no
11	11_31696816_CT_C	31696816	C	0.318662	-0.008191	0.000768	1.48e-26	-0.008191	0.000769555	1.86e-26	0	ELP4	no	no	no	yes	yes	no
14	rs28543014	60985004	T	0.697594	-0.007172	0.000758	3.03e-21	-0.00753968	0.00075985	3.32e-23	0	RP11-1042B17.3	no	no	no	na	na	na
11	rs1042602	88911696	A	0.372124	-0.007095	0.000723	9.87e-23	-0.007095	0.00072418	1.16e-22	0	TYR	yes	yes	yes	yes	yes	yes
12	rs10841116	19094335	G	0.682557	-0.007266	0.000751	3.85e-22	-0.007266	0.000752191	4.47e-22	0	CAPZA3,RPL7P6	yes	yes	no	yes	yes	no
9	rs9298817	21576591	C	0.661492	-0.007022	0.000735	1.25e-21	-0.007022	0.000736125	1.44e-21	0	MIR31HG	yes	yes	no	yes	yes	yes
18	rs7229033	57122611	A	0.512253	-0.006657	0.000701	2.17e-21	-0.00638898	0.000703374	1.05e-19	0	CCBE1	no	no	no	yes	yes	no
10	rs1696837	123427642	G	0.326201	0.006673	0.000743	2.68e-19	0.006673	0.000744006	2.99e-19	0	-	no	no	no	na	na	na
6	rs10623793	149950820	TACTC	0.34457	-0.006356	0.000741	9.69e-18	-0.00642769	0.00074203	4.62e-18	-0.0162264	KATNA1	no	no	no	yes	yes	no
5	rs6452875	89466182	A	0.185772	0.007696	0.0009	1.22e-17	0.007696	0.000901114	1.34e-17	0	LINC01339	yes	yes	no	yes	yes	no
4	rs113903804	187605837	C	0.835362	-0.008042	0.000948	2.19e-17	-0.00796221	0.000955158	7.68e-17	0.102593	FAT1	no	no	no	yes	yes	yes
10	rs2932906	17017669	T	0.392718	0.005821	0.000715	3.91e-16	0.005821	0.000715797	4.22e-16	0	CUBN	no	no	no	yes	yes	no
5	rs72822609	167736865	G	0.105749	-0.010193	0.001146	5.87e-19	-0.00923735	0.00115532	1.29e-15	0.119826	WWC1	no	no	no	yes	yes	no
3	rs1450343	150171254	T	0.75741	0.006352	0.000816	7.01e-15	0.006352	0.000816833	7.46e-15	0	TSC22D2	no	no	no	yes	yes	yes
12	rs11051148	31054097	G	0.163857	-0.00722	0.000951	3.15e-14	-0.00722	0.000951935	3.34e-14	0	SLCO1B1	no	no	no	yes	no	no
15	rs11440042	86359999	AT	0.679116	0.005701	0.000756	4.66e-14	0.005701	0.000756737	4.93e-14	0	EPB42	no	no	no	yes	no	no
8	rs2704035	70404947	C	0.337401	0.00551	0.000744	1.3e-13	0.00551	0.000744694	1.37e-13	0	SULF1,LINC01603	yes	no	no	yes	no	no
4	rs60493511	187608240	A	0.050033	-0.011989	0.0016	6.73e-14	-0.0119313	0.00161268	1.38e-13	-0.0645785	FAT1	no	no	no	yes	yes	yes
15	rs1800407	28230318	T	0.081849	-0.009348	0.001268	1.68e-13	-0.009348	0.00126914	1.76e-13	0	OCA2	yes	yes	yes	yes	yes	yes
10	rs10883549	102631263	G	0.321654	0.005461	0.000745	2.3e-13	0.005461	0.000745666	2.41e-13	0	-	no	no	no	na	na	na
11	rs75560792	69301723	A	0.149762	0.007201	0.000984	2.52e-13	0.007201	0.000984893	2.64e-13	0	-	no	no	no	na	na	na
2	rs2867177	55624520	T	0.31087	-0.006708	0.000754	5.76e-19	-0.00562734	0.000778351	4.84e-13	0	CCDC88A	yes	yes	no	yes	yes	no
7	rs4470986	51126308	A	0.209825	-0.006162	0.000855	5.72e-13	-0.006162	0.000855739	5.99e-13	0	COBL	no	no	no	yes	yes	yes
5	rs17551315	167803010	C	0.129714	-0.008836	0.001086	4.08e-16	-0.00782293	0.00109468	8.91e-13	0	WWC1	no	no	no	yes	yes	no
2	rs786229	145689453	A	0.64511	0.005194	0.000731	1.2e-12	0.005194	0.00073162	1.25e-12	0	TEX41	no	no	no	yes	yes	no
1	rs10917358	23535170	T	0.266404	0.005457	0.00079	4.93e-12	0.005457	0.00079063	5.12e-12	0	ABCC5	no	no	no	yes	no	no
6	rs10943682	80740187	A	0.351807	0.004974	0.00073	9.51e-12	0.004974	0.000730564	9.87e-12	0	TTK	no	no	no	yes	yes	yes
9	rs10760291	126326884	C	0.26904	-0.005346	0.000787	1.1e-11	-0.005346	0.000787606	1.14e-11	0	DENND1A	no	no	no	yes	yes	yes
5	rs77526980	39040361	T	0.428857	0.004789	0.000707	1.26e-11	0.004789	0.000707544	1.3e-11	0	RICTOR	no	no	no	yes	no	no
20	20_18023371_GATCGGGCTATTGC_G	18023371	G	0.075136	-0.008874	0.001331	2.61e-11	-0.008874	0.001332	2.7e-11	0	OVOL2	no	no	no	yes	no	no
12	rs5442	6954864	A	0.069492	-0.009076	0.001371	3.59e-11	-0.009076	0.001372	3.71e-11	0	CDCA3,GNB3	yes	yes	no	yes	yes	yes
2	rs17816356	134326085	A	0.050778	-0.010404	0.001589	5.85e-11	-0.010404	0.00159013	6.04e-11	0	NCKAP5,RN7SKP93	yes	yes	no	yes	yes	no
13	rs7996082	80837976	T	0.310392	-0.004959	0.000765	9.03e-11	-0.004959	0.00076555	9.31e-11	0	SPRY2,LINC01080	yes	yes	no	yes	yes	no
18	rs28774981	56936000	A	0.283193	0.00536	0.000783	7.62e-12	0.00492702	0.000785074	3.48e-10	-0.0610851	RAX	no	no	no	yes	yes	no
2	rs3770776	37150793	G	0.422615	-0.004424	0.000707	3.91e-10	-0.004424	0.000707461	4.02e-10	0	STRN	yes	no	no	yes	yes	no
12	rs1988001	109819483	T	0.338999	0.0046	0.000736	4.1e-10	0.0046	0.000736476	4.21e-10	0	MYO1H	no	no	no	yes	yes	no
12	12_96263453_TTAAAGG_T	96263453	T	0.19114	0.005516	0.000885	4.58e-10	0.005516	0.000885568	4.7e-10	0	CCDC38	no	no	no	yes	no	no
8	rs4737573	61970659	T	0.242613	-0.005051	0.000815	5.74e-10	-0.005051	0.000815521	5.88e-10	0	CLVS1	no	no	no	yes	yes	no
11	rs7948661	118341649	C	0.061356	0.009071	0.001464	5.79e-10	0.009071	0.00146495	5.94e-10	0	KMT2A	yes	no	no	yes	no	no
17	rs7225933	48916411	A	0.706776	-0.004711	0.000772	1.05e-09	-0.004711	0.000772484	1.07e-09	0	WFIKKN2	no	no	no	yes	no	no
5	rs10514301	87939654	T	0.118245	-0.005948	0.001075	3.15e-08	-0.00652088	0.00107663	1.39e-09	0	MIR9-2HG	yes	no	no	yes	yes	yes
6	rs9464785	15372094	T	0.393677	0.004306	0.000711	1.39e-09	0.004306	0.000711428	1.43e-09	0	JARID2	no	no	no	yes	yes	no
13	rs12864471	23871817	A	0.449926	-0.004266	0.000708	1.69e-09	-0.004266	0.000708434	1.73e-09	0	SGCG	no	no	no	yes	no	no
6	rs1565655	150932594	T	0.669346	-0.00436	0.000741	4.01e-09	-0.00446311	0.000741519	1.76e-09	0	PLEKHG1	no	no	no	yes	yes	no
19	rs28362459	5844792	C	0.088959	-0.00735	0.001224	1.91e-09	-0.00735	0.00122473	1.96e-09	0	FUT3	yes	no	no	yes	no	no
3	rs545694574	141117969	CT	0.4209	-0.004314	0.00072	2.08e-09	-0.004314	0.000720444	2.12e-09	0	ZBTB38	yes	no	no	yes	no	no
6	rs10948573	50692351	G	0.346028	-0.004363	0.000733	2.64e-09	-0.004363	0.000733429	2.7e-09	0	-	no	no	no	na	na	na
10	rs7914571	94663308	A	0.404505	0.004179	0.000713	4.6e-09	0.004179	0.000713408	4.69e-09	0	EXOC6	no	no	no	yes	yes	no
15	15_74942201_AG_A	74942201	A	0.158515	0.005612	0.000971	7.49e-09	0.005612	0.000971554	7.64e-09	0	EDC3	no	no	no	yes	yes	no
7	rs6964853	46617615	A	0.386669	-0.004117	0.000714	8.11e-09	-0.004117	0.00071439	8.27e-09	0	-	no	no	no	na	na	na
13	rs12862810	97943903	C	0.676868	-0.004334	0.000753	8.63e-09	-0.004334	0.00075342	8.8e-09	0	MBNL2	no	no	no	yes	no	no
1	rs1572768	200368352	T	0.381319	-0.004129	0.000719	9.32e-09	-0.004129	0.000719392	9.49e-09	0	-	no	no	no	na	na	na
2	2_55602641_ATATATATGTATG_A	55602641	A	0.861002	-0.008032	0.001042	1.28e-14	-0.00614212	0.00107536	1.12e-08	0.251013	CCDC88A	no	no	no	yes	yes	no
7	rs6974540	17720481	C	0.102032	-0.006657	0.001168	1.2e-08	-0.006657	0.00116864	1.22e-08	0	-	no	no	no	na	na	na
15	rs75638145	31453147	A	0.156419	-0.005515	0.000974	1.49e-08	-0.005515	0.00097453	1.52e-08	0	TRPM1	yes	yes	yes	yes	yes	yes
16	rs2550649	78642413	G	0.597853	0.004013	0.000715	1.99e-08	0.004013	0.000715375	2.03e-08	0	WWOX	no	no	no	yes	no	yes
17	rs11079849	47090785	T	0.324659	-0.004193	0.00075	2.26e-08	-0.004193	0.000750392	2.3e-08	0	IGF2BP1	yes	no	no	yes	no	no
16	rs7191614	69382195	G	0.290619	0.004259	0.000769	3.05e-08	0.004259	0.000769389	3.1e-08	0	TMED6	no	no	no	yes	no	no
13	rs79363092	58906417	A	0.107563	0.006244	0.001132	3.47e-08	0.006244	0.00113257	3.53e-08	0	-	no	no	no	na	na	na

## Sheet: rim_height
Supplementary Dataset S1c. Fine-mapped genetic association signals for foveal rim height after conditional analysis using GCTA-COJO (conditional and joint multiple-variant analysis)
Chromosome	variant rsID	bp	effect allele	allele frequency	b	se	p-value	bJ	bJ_se	pJ	LD_r	key gene(s)	variant present in GWAS Catalog (accessed 06/2025)	variant previously associated with retinal traits in GWAS Catalog (accessed 06/2025)	variant previously associated with foveal/macular traits in GWAS Catalog (accessed 06/2025)	gene present in GWAS Catalog (accessed 06/2025)	gene previously associated with retinal phenotypes in GWAS Catalog (accessed 06/2025)	gene previously associated with foveal/macular phenotypes in GWAS Catalog (accessed 06/2025)
12	rs3138142	56115585	T	0.241046	2.53278	0.135169	2.43e-78	2.53278	0.135981	1.98e-77	0	RDH5	yes	yes	yes	yes	yes	yes
17	rs6420484	79612397	G	0.645766	1.77829	0.121668	2.22e-48	1.77829	0.122116	4.88e-48	0	TSPAN10,NPLOC4	yes	no	no	yes	yes	yes
3	rs17279437	45814094	A	0.107332	-2.20455	0.186229	2.49e-32	-2.20455	0.186669	3.47e-32	0	SLC6A20	yes	yes	yes	yes	yes	yes
5	5_87846165_GA_G	87846165	G	0.076088	2.48001	0.220431	2.3e-29	2.40509	0.221262	1.6e-27	0.0565845	LINC00461	no	no	no	yes	yes	yes
6	rs12523793	149973764	A	0.329916	1.27422	0.12366	6.74e-25	1.27422	0.123884	8.19e-25	0	KATNA1,LATS1	yes	no	no	yes	yes	no
17	rs62064364	43654468	T	0.222448	1.43706	0.141574	3.29e-24	1.43706	0.14183	3.97e-24	0	RDM1P1,DND1P1	yes	yes	yes	yes	no	yes
X	rs184371255	9857073	G	0.070056	-1.8795	0.187021	9.22e-24	-1.8795	0.187238	1.04e-23	0	SHROOM2	yes	yes	no	yes	yes	no
14	rs551602396	74521381	CT	0.259452	-1.44416	0.135562	1.69e-26	-1.35786	0.136961	3.61e-23	0.131411	-	no	no	no	na	na	na
9	rs9298817	21576591	C	0.661492	-1.12826	0.121834	2.03e-20	-1.12826	0.122009	2.3e-20	0	MIR31HG	yes	yes	no	yes	yes	yes
5	5_148596693_TG_T	148596693	T	0.474622	1.03103	0.11669	9.95e-19	1.03103	0.116846	1.11e-18	0	ABLIM3	yes	no	no	yes	yes	yes
11	rs11018439	88775561	T	0.344813	-0.957278	0.124832	1.74e-14	-0.957278	0.124961	1.85e-14	0	GRM5	no	no	no	yes	no	no
11	rs10832722	17035164	T	0.330106	0.936407	0.124259	4.85e-14	0.936407	0.12438	5.13e-14	0	PLEKHA7	no	no	no	yes	yes	yes
3	rs11719201	123068744	T	0.246244	1.01064	0.13481	6.54e-14	1.01064	0.134938	6.9e-14	0	ADCY5	no	no	no	yes	yes	no
18	18_56930265_GGTGTGTGTGT_G	56930265	G	0.714317	-1.04174	0.130987	1.82e-15	-0.983274	0.131497	7.57e-14	0.0759939	RAX	no	no	no	yes	yes	no
14	rs7154845	75247746	G	0.463856	0.798658	0.116633	7.51e-12	0.864719	0.117	1.46e-13	0	YLPM1	no	no	no	yes	no	yes
6	rs4706827	80787532	T	0.645269	0.848606	0.120764	2.11e-12	0.848606	0.120863	2.2e-12	0	AK4P5	yes	yes	no	yes	yes	no
17	rs4968427	59220844	C	0.822674	-1.0717	0.153034	2.51e-12	-1.0717	0.153162	2.61e-12	0	BCAS3	no	no	no	yes	yes	yes
6	rs2764264	108934461	T	0.695155	0.839139	0.126309	3.06e-11	0.839139	0.126403	3.17e-11	0	FOXO3	yes	yes	no	yes	yes	yes
18	rs71370578	6746934	GCACTGTATA	0.474653	0.768914	0.117016	5e-11	0.768914	0.117102	5.16e-11	0	ARHGAP28	no	no	no	yes	yes	yes
1	rs11576909	202812654	C	0.492244	0.763741	0.116761	6.11e-11	0.763741	0.116846	6.31e-11	0	PCAT6,TUBA5P	yes	yes	yes	yes	yes	yes
5	rs440606	11589538	T	0.549762	0.74505	0.116574	1.65e-10	0.74505	0.116654	1.69e-10	0	CTNND2	no	no	no	yes	yes	yes
2	rs11689553	170067947	G	0.244932	-0.859573	0.134698	1.75e-10	-0.859573	0.134789	1.8e-10	0	LRP2	yes	no	yes	yes	yes	yes
22	rs35476831	30583490	T	0.158919	-1.16641	0.158737	2.01e-13	-1.02073	0.160676	2.12e-10	-0.149868	RP3-438O4.4	no	no	no	na	na	na
3	rs9837054	27711706	G	0.152312	1.01137	0.161091	3.42e-10	1.01137	0.161197	3.52e-10	0	-	no	no	no	na	na	na
5	rs72828890	167806836	T	0.131232	1.10082	0.176228	4.2e-10	1.10082	0.176349	4.31e-10	0	WWC1	yes	no	no	yes	yes	no
15	15_74942201_AG_A	74942201	A	0.158515	-0.995658	0.161025	6.28e-10	-0.995658	0.161131	6.44e-10	0	EDC3	no	no	no	yes	yes	no
15	rs1800407	28230318	T	0.081849	-1.29199	0.210246	7.99e-10	-1.29199	0.210377	8.18e-10	0	OCA2	yes	yes	yes	yes	yes	yes
22	rs13054238	30620891	A	0.306767	0.900342	0.126538	1.12e-12	0.779064	0.128078	1.18e-09	0	HORMAD2,LIF-AS1	yes	yes	no	yes	yes	no
5	rs56947091	88160354	T	0.512609	0.773332	0.116128	2.75e-11	0.702331	0.116398	1.6e-09	0	MEF2C	no	no	no	yes	yes	yes
6	rs17507554	11394287	A	0.05006	1.59519	0.266141	2.05e-09	1.59519	0.2663	2.1e-09	0	NEDD9,RNU1-64P	yes	yes	yes	yes	yes	yes
18	rs536113	56967796	A	0.22806	-0.905486	0.13817	5.62e-11	-0.828322	0.138654	2.31e-09	0	CPLX4	no	no	no	yes	yes	yes
10	rs1947075	49741135	T	0.647367	-0.720948	0.120997	2.55e-09	-0.720948	0.121068	2.6e-09	0	ARHGAP22	yes	yes	yes	yes	yes	yes
5	rs6894037	173054910	T	0.373862	-0.711085	0.119565	2.73e-09	-0.711085	0.119635	2.79e-09	0	BOD1,LINC01863	yes	no	yes	yes	yes	yes
14	rs12882237	74805314	A	0.328407	-0.824549	0.123048	2.07e-11	-0.72949	0.124431	4.56e-09	0.0684661	VRTN	no	no	no	yes	no	no
1	1_113501893_TAAGG_T	113501893	T	0.220257	-0.818135	0.139779	4.83e-09	-0.818135	0.139858	4.92e-09	0	SLC16A1-AS1	no	no	no	yes	no	no
4	rs10008995	170066767	C	0.183539	-0.854566	0.148863	9.43e-09	-0.854566	0.148943	9.61e-09	0	SH3RF1	no	no	no	yes	no	no
6	rs2027299	126685827	C	0.45403	0.661151	0.116578	1.42e-08	0.661151	0.11664	1.44e-08	0	CENPW,MIR588	yes	no	no	yes	yes	no
X	rs55878420	112114055	CA	0.220462	-0.661089	0.116895	1.55e-08	-0.661089	0.116938	1.57e-08	0	AMOT	no	no	no	no	no	no
1	rs1410996	196696933	A	0.404529	0.653705	0.117232	2.46e-08	0.653705	0.117291	2.5e-08	0	CFH	yes	yes	yes	yes	yes	yes
7	rs6968945	46640900	T	0.595687	0.655669	0.11802	2.77e-08	0.655669	0.11808	2.81e-08	0	HMGN1P19,ZNF619P1	yes	no	no	yes	yes	yes
22	rs75159625	46377008	G	0.316868	0.688022	0.12423	3.05e-08	0.688022	0.124293	3.1e-08	0	WNT7B,LINC00899	yes	yes	yes	yes	yes	yes
11	rs11607320	69054005	A	0.054488	-1.41657	0.256061	3.16e-08	-1.41657	0.256191	3.21e-08	0	-	no	no	no	yes	no	no
19	rs544123450	19526767	GT	0.357288	0.669395	0.121783	3.87e-08	0.669395	0.121845	3.93e-08	0	GATAD2A	no	no	no	yes	no	no
16	rs4635359	80537760	C	0.262976	0.721523	0.131679	4.27e-08	0.721523	0.131744	4.33e-08	0	DYNLRB2-AS1	yes	yes	yes	yes	yes	yes
12	rs12308509	96179655	C	0.197786	-0.791058	0.145009	4.89e-08	-0.791058	0.14508	4.96e-08	0	NTN4	no	no	no	yes	no	no

## Sheet: mean_slope
Supplementary Dataset S1d. Fine-mapped genetic association signals for foveal mean slope after conditional analysis using GCTA-COJO (conditional and joint multiple-variant analysis)
Chromosome	variant rsID	bp	effect allele	allele frequency	b	se	p-value	bJ	bJ_se	pJ	LD_r	key gene(s)	variant present in GWAS Catalog (accessed 06/2025)	variant previously associated with retinal traits in GWAS Catalog (accessed 06/2025)	variant previously associated with foveal/macular traits in GWAS Catalog (accessed 06/2025)	gene present in GWAS Catalog (accessed 06/2025)	gene previously associated with retinal phenotypes in GWAS Catalog (accessed 06/2025)	gene previously associated with foveal/macular phenotypes in GWAS Catalog (accessed 06/2025)
17	rs6420484	79612397	G	0.645766	0.169427	0.010778	1.11e-55	0.169427	0.0108239	3.16e-55	0	TSPAN10,NPLOC4	yes	no	no	yes	yes	yes
11	rs1042602	88911696	A	0.372124	-0.139815	0.010645	2.09e-39	-0.139815	0.0106764	3.48e-39	0	TYR	yes	yes	yes	yes	yes	yes
X	rs184371255	9857073	G	0.070056	-0.17807	0.016594	7.28e-27	-0.17807	0.016616	8.49e-27	0	SHROOM2	yes	yes	no	yes	yes	no
6	rs12523793	149973764	A	0.329916	0.116204	0.010976	3.42e-26	0.116204	0.0109971	4.25e-26	0	KATNA1,LATS1	yes	no	no	yes	yes	no
12	rs76567987	31037655	G	0.163285	-0.134696	0.014009	6.91e-22	-0.134696	0.0140313	8.02e-22	0	LINC00941,TSPAN11	yes	no	no	yes	yes	no
15	rs200391170	75006040	TA	0.099059	-0.163206	0.017187	2.18e-21	-0.163206	0.0172132	2.51e-21	0	CYP1A1	no	no	no	yes	no	no
10	rs146727842	123426836	TTAGA	0.322445	-0.102469	0.011005	1.26e-20	-0.102469	0.0110212	1.44e-20	0	ATE1,FGFR2	yes	yes	no	yes	yes	no
15	rs1800407	28230318	T	0.081849	-0.171958	0.018683	3.45e-20	-0.171958	0.0187096	3.9e-20	0	OCA2	yes	yes	yes	yes	yes	yes
1	rs7522227	3748085	G	0.704815	-0.103088	0.011235	4.49e-20	-0.103088	0.0112509	5.06e-20	0	CEP104	no	no	no	yes	yes	no
14	rs2358628	74631757	C	0.690705	0.091588	0.011137	1.97e-16	0.0980949	0.011176	1.67e-18	-0.0666195	LIN52	yes	no	no	yes	yes	yes
9	rs7033598	21565674	T	0.647398	-0.092848	0.010721	4.7e-18	-0.092848	0.0107345	5.17e-18	0	MIR31HG	yes	no	yes	yes	yes	yes
6	rs9343961	80762799	C	0.351965	-0.092805	0.010751	6.02e-18	-0.092805	0.0107645	6.61e-18	0	TTK, AK4P5	yes	yes	no	yes	yes	yes
7	rs9649194	94754985	T	0.546583	0.078234	0.010436	6.55e-14	0.078234	0.0104461	6.92e-14	0	PPP1R9A,PPP1R9A-AS1	yes	no	no	yes	no	no
14	rs1558933	75090423	A	0.467637	0.068406	0.010313	3.29e-11	0.0744504	0.0103435	6.12e-13	0	-	no	no	no	na	na	na
12	rs3138142	56115585	T	0.241046	0.086216	0.011971	5.93e-13	0.086216	0.0119813	6.21e-13	0	RDH5	yes	yes	yes	yes	yes	yes
4	rs17024223	148888491	A	0.079087	0.137018	0.019049	6.34e-13	0.137018	0.0190655	6.64e-13	0	ARHGAP10	no	no	no	yes	no	no
11	rs60336713	120054885	T	0.114903	0.106663	0.016111	3.58e-11	0.106663	0.0161228	3.7e-11	0	TRIM29	no	no	no	yes	yes	no
13	rs9508026	28984400	T	0.299564	-0.073886	0.011172	3.75e-11	-0.073886	0.0111801	3.88e-11	0	FLT1	yes	no	no	yes	yes	no
1	rs4074961	38092723	T	0.436375	0.068954	0.010457	4.28e-11	0.068954	0.0104647	4.42e-11	0	RSPO1	yes	no	no	yes	yes	no
6	rs77560239	126710804	CTGTG	0.436867	0.0692	0.010546	5.32e-11	0.0692	0.0105539	5.5e-11	0	DMN17	no	no	no	na	na	na
14	rs4903064	73279420	C	0.233259	0.077292	0.012186	2.26e-10	0.0790039	0.0121958	9.3e-11	-0.0159681	DPF3	yes	yes	no	yes	yes	no
4	rs35346763	170054785	T	0.140866	-0.090623	0.014643	6.06e-10	-0.090623	0.0146522	6.21e-10	0	SH3RF1	no	no	no	yes	no	no
18	18_56930265_GGTGTGTGTGT_G	56930265	G	0.714317	-0.070744	0.011614	1.12e-09	-0.070744	0.0116215	1.15e-09	0	RAX	no	no	no	yes	yes	no
1	rs201965985	227490611	CT	0.134174	-0.092232	0.015327	1.77e-09	-0.092232	0.0153365	1.81e-09	0	CDC42BPA	yes	yes	no	yes	yes	yes
1	rs34565529	23410469	CTT	0.512147	0.060565	0.010299	4.09e-09	0.060565	0.0103049	4.17e-09	0	RP1-184J9.2	no	no	no	na	na	na
3	rs17279437	45814094	A	0.107332	-0.095889	0.016517	6.42e-09	-0.095889	0.0165261	6.54e-09	0	SLC6A20	yes	yes	yes	yes	yes	yes
14	rs34935520	61091401	A	0.60614	0.060638	0.010466	6.88e-09	0.060638	0.0104718	7.01e-09	0	C14orf39,SALRNA1	yes	no	no	yes	yes	yes
4	rs13119106	186545719	T	0.296351	0.06492	0.011358	1.09e-08	0.06492	0.0113643	1.11e-08	0	SORBS2	no	no	no	yes	no	no
12	rs3914817	103494463	T	0.445016	0.056323	0.01029	4.41e-08	0.056323	0.010295	4.48e-08	0	ASCL1,C12orf42-AS1	yes	yes	no	yes	yes	no

## Sheet: pit_depth
Supplementary Dataset S1e. Fine-mapped genetic association signals for foveal pit depth after conditional analysis using GCTA-COJO (conditional and joint multiple-variant analysis)
Chromosome	variant rsID	bp	effect allele	allele frequency	b	se	p-value	bJ	bJ_se	pJ	LD_r	key gene(s)	variant present in GWAS Catalog (accessed 06/2025)	variant previously associated with retinal traits in GWAS Catalog (accessed 06/2025)	variant previously associated with foveal/macular traits in GWAS Catalog (accessed 06/2025)	gene present in GWAS Catalog (accessed 06/2025)	gene previously associated with retinal phenotypes in GWAS Catalog (accessed 06/2025)	gene previously associated with foveal/macular phenotypes in GWAS Catalog (accessed 06/2025)
17	rs6420484	79612397	G	0.645766	4.15486	0.187105	3e-109	4.15486	0.188717	2.01e-107	0	TSPAN10,NPLOC4	yes	no	no	yes	yes	yes
11	rs1042602	88911696	A	0.372124	-3.09244	0.184443	4.3e-63	-3.09244	0.185336	1.67e-62	0	TYR	yes	yes	yes	yes	yes	yes
12	rs76567987	31037655	G	0.163285	-3.16257	0.242464	6.92e-39	-3.16257	0.243178	1.14e-38	0	LINC00941,TSPAN11	yes	no	no	yes	yes	no
9	rs10124312	21576700	G	0.651767	-2.40796	0.186229	3.04e-38	-2.40796	0.186757	4.89e-38	0	MIR31HG	yes	no	no	yes	yes	yes
15	rs1800407	28230318	T	0.081849	-3.79686	0.323462	8.12e-32	-3.79686	0.324216	1.12e-31	0	OCA2	yes	yes	yes	yes	yes	yes
14	rs2358628	74631757	C	0.690705	1.74235	0.192801	1.61e-19	1.86208	0.193532	6.48e-22	-0.0674365	LIN52	yes	no	no	yes	yes	yes
1	rs7522227	3748085	G	0.704815	-1.77691	0.194229	5.77e-20	-1.77691	0.194502	6.5e-20	0	CEP104	no	no	no	yes	yes	no
X	rs184371255	9857073	G	0.070056	-2.46516	0.286982	8.7e-18	-2.46516	0.287224	9.27e-18	0	SHROOM2	yes	yes	no	yes	yes	no
18	18_56930265_GGTGTGTGTGT_G	56930265	G	0.714317	-1.84895	0.201143	3.85e-20	-1.70441	0.202293	3.59e-17	0.0932334	RAX	no	no	no	yes	yes	no
14	rs4903064	73279420	C	0.233259	1.66337	0.210959	3.15e-15	1.69587	0.211208	9.8e-16	-0.0159681	DPF3	yes	yes	no	yes	yes	no
18	rs7229033	57122611	A	0.512253	-1.53963	0.178584	6.62e-18	-1.40109	0.179564	6.06e-15	0	CCBE1	no	no	no	yes	yes	no
12	rs3138142	56115585	T	0.241046	1.57705	0.20718	2.7e-14	1.57705	0.20738	2.86e-14	0	RDH5	yes	yes	yes	yes	yes	yes
15	rs4646903	75011641	G	0.100233	-2.22459	0.294559	4.28e-14	-2.22459	0.294838	4.52e-14	0	-	no	no	no	yes	no	no
14	rs8017691	75092905	C	0.56724	1.2012	0.180268	2.68e-11	1.31834	0.180813	3.07e-13	0	LTBP2,AREL1	yes	no	no	yes	no	no
4	rs327070	187624194	T	0.753352	-1.35754	0.206231	4.62e-11	-1.47908	0.207275	9.62e-13	-0.0928487	FAT1	no	no	no	yes	yes	yes
6	rs34750075	149962315	G	0.3362	1.36933	0.192639	1.18e-12	1.36933	0.19281	1.23e-12	0	KATNA1	no	no	no	yes	yes	no
4	rs17024223	148888491	A	0.079087	2.33061	0.329898	1.61e-12	2.33061	0.330174	1.68e-12	0	ARHGAP10	no	no	no	yes	no	no
16	rs34661923	55321903	CAA	0.235725	-1.46693	0.211517	4.05e-12	-1.46693	0.211691	4.22e-12	0	RP11-26L20.3	no	no	no	na	na	na
15	rs338509	86223954	A	0.311652	1.31015	0.191962	8.79e-12	1.31015	0.192111	9.12e-12	0	AKAP13	no	no	no	yes	no	no
6	rs77560239	126710804	CTGTG	0.436867	1.21902	0.182332	2.3e-11	1.21902	0.182473	2.38e-11	0	DMN17	no	no	no	na	na	na
13	rs778727940	44261134	A	0.610953	-1.217	0.183028	2.95e-11	-1.217	0.183164	3.05e-11	0	ENOX1	no	no	no	yes	yes	no
11	rs60336713	120054885	T	0.114903	1.84538	0.279144	3.82e-11	1.84538	0.279348	3.95e-11	0	TRIM29	no	no	no	yes	yes	no
2	rs3914570	159661485	A	0.428628	-1.1701	0.179207	6.61e-11	-1.1701	0.179334	6.81e-11	0	DAPL1	no	no	no	yes	yes	no
1	rs6600370	41768563	A	0.660639	-1.21247	0.187919	1.1e-10	-1.21247	0.18805	1.14e-10	0	-	no	no	no	na	na	na
10	10_94726949_CT_C	94726949	C	0.25218	1.29297	0.206699	3.97e-10	1.29297	0.206836	4.07e-10	0	EXOC6	no	no	no	yes	yes	no
3	rs532687890	45802715	AC	0.108994	-1.8101	0.291632	5.41e-10	-1.8101	0.291827	5.55e-10	0	SLC6A20	no	no	no	yes	yes	yes
6	rs9343966	80789774	G	0.645189	1.14675	0.185312	6.09e-10	1.14675	0.185429	6.24e-10	0	-	no	no	no	na	na	na
7	rs9649194	94754985	T	0.546583	1.1072	0.180661	8.87e-10	1.1072	0.180776	9.09e-10	0	PPP1R9A,PPP1R9A-AS1	yes	no	no	yes	no	no
4	rs7660386	187688114	G	0.266837	-1.10257	0.200839	4.02e-08	-1.2257	0.201816	1.25e-09	0	-	no	no	no	na	na	na
4	rs34047444	186580128	A	0.212279	-1.3212	0.217482	1.24e-09	-1.31574	0.217625	1.49e-09	-0.00382147	SORBS2	no	no	no	yes	no	no
6	rs4710778	170570375	T	0.226439	-1.29502	0.214105	1.46e-09	-1.29502	0.214237	1.5e-09	0	RP5-1086L22.1	no	no	no	na	na	na
13	rs11423434	111941012	AT	0.397728	1.09124	0.181602	1.87e-09	1.09124	0.181711	1.91e-09	0	ARHGEF7	no	no	no	yes	yes	yes
1	rs74140145	227423946	T	0.165011	-1.42491	0.237926	2.11e-09	-1.42491	0.238066	2.16e-09	0	CDC42BPA	no	no	no	yes	yes	yes
9	9_140258412_C_A	140258412	A	0.125734	1.59633	0.268724	2.84e-09	1.59633	0.268882	2.9e-09	0	EXD3	no	no	no	yes	no	no
9	rs7858097	8738089	T	0.562738	1.04268	0.179302	6.06e-09	1.04268	0.179403	6.17e-09	0	PTPRD	no	no	no	yes	yes	no
2	rs17816356	134326085	A	0.050778	-2.309	0.404391	1.13e-08	-2.309	0.404609	1.15e-08	0	NCKAP5,RN7SKP93	yes	yes	no	yes	yes	no
17	rs17718938	68673105	A	0.119026	1.57938	0.278294	1.39e-08	1.57938	0.278446	1.41e-08	0	-	no	no	no	na	na	na
13	rs79199567	113578304	C	0.078171	1.84809	0.332919	2.84e-08	1.84809	0.33309	2.88e-08	0	MCF2L	no	no	no	yes	no	no
4	rs145006915	170067149	T	0.180265	-1.28356	0.232042	3.17e-08	-1.28356	0.23216	3.22e-08	0	SH3RF1	no	no	no	yes	no	no
4	rs12504920	109972826	G	0.157932	1.34701	0.243912	3.34e-08	1.34701	0.244035	3.39e-08	0	COL25A1	no	no	no	yes	yes	no

## Sheet: CFT
Supplementary Dataset S1f. Fine-mapped genetic association signals for central foveal thickness after conditional analysis using GCTA-COJO (conditional and joint multiple-variant analysis)
Chromosome	variant rsID	bp	effect allele	allele frequency	b	se	p-value	bJ	bJ_se	pJ	LD_r	key gene(s)	variant present in GWAS Catalog (accessed 06/2025)	variant previously associated with retinal traits in GWAS Catalog (accessed 06/2025)	variant previously associated with foveal/macular traits in GWAS Catalog (accessed 06/2025)	gene present in GWAS Catalog (accessed 06/2025)	gene previously associated with retinal phenotypes in GWAS Catalog (accessed 06/2025)	gene previously associated with foveal/macular phenotypes in GWAS Catalog (accessed 06/2025)
11	rs1042602	88911696	A	0.372124	2.25997	0.170758	5.51e-40	2.25997	0.171269	9.32e-40	0	TYR	yes	yes	yes	yes	yes	yes
17	17_79614932_TTAAC_T	79614932	T	0.640647	-2.38339	0.17261	2.28e-43	-2.38339	0.173176	4.27e-43	0	TSPAN10	yes	no	no	yes	yes	yes
5	5_87846165_GA_G	87846165	G	0.076088	3.91891	0.313844	8.81e-36	3.91891	0.314692	1.34e-35	0	LINC00461	no	no	no	yes	yes	yes
12	rs11051145	31050201	T	0.163405	2.74026	0.224816	3.56e-34	2.74026	0.225394	5.22e-34	0	TSPAN11	no	no	no	yes	yes	no
14	rs4903064	73279420	C	0.233259	-1.95123	0.195455	1.81e-23	-1.95123	0.195787	2.14e-23	0	DPF3	yes	yes	no	yes	yes	no
1	rs7522227	3748085	G	0.704815	1.76966	0.180361	1e-22	1.76966	0.180654	1.17e-22	0	CEP104	no	no	no	yes	yes	no
12	rs10841116	19094335	G	0.682557	1.64986	0.177351	1.37e-20	1.64986	0.177611	1.55e-20	0	CAPZA3,RPL7P6	yes	yes	no	yes	yes	no
3	rs11719201	123068744	T	0.246244	1.73228	0.191754	1.66e-19	1.73228	0.192019	1.86e-19	0	ADCY5	no	no	no	yes	yes	no
13	rs9567256	44307013	C	0.320622	-1.56999	0.175928	4.5e-19	-1.56999	0.176163	5e-19	0	ENOX1	yes	no	no	yes	yes	no
13	rs11423434	111941012	AT	0.397728	-1.47655	0.168592	1.99e-18	-1.47655	0.168811	2.2e-18	0	ARHGEF7	no	no	no	yes	yes	yes
15	rs1800407	28230318	T	0.081849	2.62315	0.299673	2.07e-18	2.62315	0.300058	2.29e-18	0	OCA2	yes	yes	yes	yes	yes	yes
9	rs1337805	8630084	G	0.205144	-1.60567	0.203134	2.69e-15	-1.60567	0.203345	2.87e-15	0	PTPRD	yes	yes	no	yes	yes	no
9	rs10124312	21576700	G	0.651767	1.28433	0.172327	9.13e-14	1.28433	0.172486	9.62e-14	0	MIR31HG	yes	no	no	yes	yes	yes
2	rs6722518	159656272	T	0.317211	1.27621	0.176556	4.89e-13	1.27621	0.17671	5.12e-13	0	DAPL1	yes	no	no	yes	yes	no
4	rs327070	187624194	T	0.753352	1.34065	0.191266	2.39e-12	1.46088	0.192253	2.99e-14	-0.0928487	FAT1	no	no	no	yes	yes	yes
16	rs12930459	55322732	T	0.193058	1.45429	0.20918	3.59e-12	1.45429	0.20935	3.74e-12	0	RN7SL841P,MTND5P34	yes	no	no	yes	no	no
11	rs60336713	120054885	T	0.114903	-1.75192	0.258433	1.21e-11	-1.75192	0.258631	1.25e-11	0	TRIM29	no	no	no	yes	yes	no
1	rs568970513	41754614	CT	0.223616	-1.37347	0.203995	1.66e-11	-1.37347	0.204159	1.73e-11	0	-	no	no	no	na	na	na
1	rs769265776	227441203	A	0.139835	1.58977	0.23953	3.2e-11	1.58977	0.239709	3.31e-11	0	CDC42BPA	no	no	no	yes	yes	yes
2	rs17816356	134326085	A	0.050778	2.37009	0.3755	2.76e-10	2.37009	0.375749	2.83e-10	0	NCKAP5,RN7SKP93	yes	yes	no	yes	yes	no
4	rs34047444	186580128	A	0.212279	1.21256	0.201701	1.84e-09	1.20711	0.201831	2.22e-09	-0.00382147	SORBS2	no	no	no	yes	no	no
4	rs7660386	187688114	G	0.266837	1.09375	0.186265	4.31e-09	1.21609	0.187185	8.21e-11	0	-	no	no	no	na	na	na
6	rs13213378	99603809	G	0.488687	-0.96581	0.165496	5.35e-09	-0.96581	0.16559	5.46e-09	0	-	no	no	no	na	na	na
12	rs111391193	96139362	C	0.177789	-1.22392	0.215061	1.26e-08	-1.22392	0.215176	1.29e-08	0	PGAM1P5,NTN4	yes	no	no	yes	no	no
13	rs79199567	113578304	C	0.078171	-1.75745	0.309068	1.3e-08	-1.75745	0.309235	1.32e-08	0	MCF2L	no	no	no	yes	no	no
15	rs338509	86223954	A	0.311652	-0.992149	0.177844	2.42e-08	-0.992149	0.177935	2.46e-08	0	AKAP13	no	no	no	yes	no	no
3	rs2903834	150167144	A	0.537426	-0.909017	0.164935	3.56e-08	-0.909017	0.165017	3.62e-08	0	TSC22D2	yes	no	no	yes	yes	yes
1	1_183018960_CA_C	183018960	C	0.424759	0.920836	0.167606	3.93e-08	0.920836	0.16769	3.99e-08	0	LAMC1	no	no	no	yes	yes	no
